# Supplementary material for: Intestinal Microbes of Hooded Cranes (Grus monacha) Wintering in Three Lakes of the Middle and Lower Yangtze River Floodplain
Source: Animals (Basel). 2021 May 13;11(5):1390. doi: 10.3390/ani11051390 (PMC8153004; doi:10.3390/ani11051390)
Supplement: Supplementary file 1 [file animals-11-01390-s001.zip]

Archive with 2 entries (2 files):
- animals-1201265-file 1.pdf
- animals-1201265-file 2.pdf
